# Supplementary material for: Co-Culture of Mesenchymal Stem Cells and Ligamentocytes on Triphasic Embroidered Poly(L-lactide-co-ε-caprolactone) and Polylactic Acid Scaffolds for Anterior Cruciate Ligament Enthesis Tissue Engineering
Source: Int J Mol Sci. 2023 Apr 4;24(7):6714. doi: 10.3390/ijms24076714 (PMC10095212; doi:10.3390/ijms24076714)
Supplement: Supplementary file 1 [file ijms-24-06714-s001.zip]

Archive with 1 entries (1 files):
- ijms-2280180-supplementary.pdf
